# Supplementary material for: Gut Microbiota in Diagnosis, Therapy and Prognosis of Cholangiocarcinoma and Gallbladder Carcinoma—A Scoping Review
Source: Microorganisms. 2023 Sep 21;11(9):2363. doi: 10.3390/microorganisms11092363 (PMC10538110; doi:10.3390/microorganisms11092363)
Supplement: Supplementary file 1 [file microorganisms-11-02363-s001.zip]

Archive with 1 entries (1 files):
- microorganisms-2543124-supplementary.pdf
